# Supplementary material for: Experimental Investigation of Mechanical Performance and Gamma Radiation Shielding of Hybrid Magnetite–Dolomite High-Density Concrete
Source: Materials (Basel). 2026 Jul 16;19(14):3067. doi: 10.3390/ma19143067 (PMC13414378; doi:10.3390/ma19143067)
Supplement: Supplementary file 1 [file materials-19-03067-s001.zip]

Archive with 1 entries (1 files):
- materials-4316365-supplementary.pdf
